# Supplementary material for: Lipid composition and mechanical force underlie multi-modal regulation of Piezo1 gating
Source: Sci Adv. 2026 Jun 3;12(23):eaed7115. doi: 10.1126/sciadv.aed7115 (PMC13232553; doi:10.1126/sciadv.aed7115)
Supplement: Supplementary file 2 — Movie S1 [file sciadv.aed7115_movie_s1.zip]

Archive with 1 entries (1 files):
- aed7115_movie_s1.mp4
